# Supplementary material for: Possible impacts of the predominant Bacillus bacteria on the Ophiocordyceps unilateralis s. l. in its infected ant cadavers
Source: Sci Rep. 2021 Nov 22;11:22695. doi: 10.1038/s41598-021-02094-5 (PMC8609033; doi:10.1038/s41598-021-02094-5)
Supplement: Supplementary file 6 — Supplementary Information 6. [file 41598_2021_2094_MOESM6_ESM.csv]

strain	GenBank number	Clade	Hemolytic	Best BLAST result	Phylum	Genus	Species	Expect value	Percentage of identical matches	Alignment length
JYCB191	MW547784	m4	+	MH279650.1	Firmicutes	Bacillus	Bacillus cereus	0	100	729
JYCB192	MW547785	m4	+	MN543843.1	Firmicutes	Bacillus	Bacillus cereus	0	100	730
JYCB193	MW547786	m4	+	MH921634.1	Firmicutes	Bacillus	Bacillus toyonensis	0	100	730
JYCB194	MW547787	m4	+	KX023365.1	Firmicutes	Bacillus	Bacillus cereus	0	100	729
JYCB195	MW547788	m4	+	MF967235.1	Firmicutes	Bacillus	Bacillus cereus	0	100	839
JYCB196	MW547789	m4	+	MT322953.1	Firmicutes	Bacillus	Bacillus cereus	0	99.868	759
JYCB197	MW547790	m4	+	KU230017.1	Firmicutes	Bacillus	Bacillus cereus	0	100	747
JYCB198	MW547791	m4	+	KY923688.1	Firmicutes	Bacillus	Bacillus sp. (in: Bacteria)	0	100	730
JYCB199	MW547792	m4	+	MT378506.1	Firmicutes	Bacillus	Bacillus thuringiensis	0	100	901
JYCB200	MW547793	m4	+	MN709190.1	Firmicutes	Bacillus	Bacillus thuringiensis	0	100	845
JYCB201	MW547794	m4	+	MT378506.1	Firmicutes	Bacillus	Bacillus thuringiensis	0	100	793
JYCB202	MW547795	m4	+	MW037795.1	unknown	unknown	bacterium	0	100	883
JYCB203	MW547796	m4	+	MN749822.1	Firmicutes	Bacillus	Bacillus thuringiensis	0	100	760
JYCB204	MW547797	m4	+	KU230017.1	Firmicutes	Bacillus	Bacillus cereus	0	99.881	843
JYCB205	MW547798	m4	+	KU230017.1	Firmicutes	Bacillus	Bacillus cereus	0	100	836
JYCB206	MW547799	m4	+	MN709190.1	Firmicutes	Bacillus	Bacillus thuringiensis	0	100	845
JYCB207	MW547800	m4	+	MN330003.1	Firmicutes	Bacillus	Bacillus thuringiensis	0	100	753
JYCB208	MW547801	m4	+	MN709190.1	Firmicutes	Bacillus	Bacillus thuringiensis	0	100	807
JYCB209	MW547802	m4	+	KU230017.1	Firmicutes	Bacillus	Bacillus cereus	0	100	845
JYCB210	MW547803	m4	+	MN709190.1	Firmicutes	Bacillus	Bacillus thuringiensis	0	100	733
JYCB211	MW547804	m4	+	MT378506.1	Firmicutes	Bacillus	Bacillus thuringiensis	0	100	728
JYCB212	MW547805	m4	+	MN709190.1	Firmicutes	Bacillus	Bacillus thuringiensis	0	100	736
JYCB213	MW547806	m4	+	MT322953.1	Firmicutes	Bacillus	Bacillus cereus	0	100	397
JYCB214	MW547807	m4	+	MN709190.1	Firmicutes	Bacillus	Bacillus thuringiensis	0	100	843
JYCB215	MW547808	m4	+	MN709190.1	Firmicutes	Bacillus	Bacillus thuringiensis	0	100	843
JYCB216	MW547809	m4	+	MT378506.1	Firmicutes	Bacillus	Bacillus thuringiensis	0	100	844
JYCB217	MW547810	m4	+	MT378506.1	Firmicutes	Bacillus	Bacillus thuringiensis	0	100	627
JYCB218	MW547811	m4	+	MN543843.1	Firmicutes	Bacillus	Bacillus cereus	0	100	765
JYCB219	MW547812	m4	+	MN709190.1	Firmicutes	Bacillus	Bacillus thuringiensis	0	100	841
JYCB220	MW547813	m4	+	MN709190.1	Firmicutes	Bacillus	Bacillus thuringiensis	0	100	841
JYCB221	MW547814	m4	+	MT378506.1	Firmicutes	Bacillus	Bacillus thuringiensis	0	100	675
JYCB222	MW547815	m4	+	MN543842.1	Firmicutes	Bacillus	Bacillus cereus	0	100	729
JYCB223	MW547816	m4	+	MN543842.1	Firmicutes	Bacillus	Bacillus cereus	0	100	737
JYCB224	MW547817	m4	+	MT378506.1	Firmicutes	Bacillus	Bacillus thuringiensis	0	100	680
JYCB225	MW547818	m4	+	MT378506.1	Firmicutes	Bacillus	Bacillus thuringiensis	0	100	814
JYCB226	MW547819	m4	+	MN709190.1	Firmicutes	Bacillus	Bacillus thuringiensis	0	100	840
JYCB227	MW547820	m4	+	KU230017.1	Firmicutes	Bacillus	Bacillus cereus	0	100	753
JYCB228	MW547821	m4	+	MN709190.1	Firmicutes	Bacillus	Bacillus thuringiensis	0	100	791
JYCB229	MW547822	m4	+	MN410662.1	Firmicutes	Bacillus	Bacillus sp. (in: Bacteria)	0	100	753
JYCB230	MW547823	m4	+	KU230017.1	Firmicutes	Bacillus	Bacillus cereus	0	100	751
JYCB231	MW547824	m4	+	MN410662.1	Firmicutes	Bacillus	Bacillus sp. (in: Bacteria)	0	100	728
JYCB232	MW547825	m4	+	MT378506.1	Firmicutes	Bacillus	Bacillus thuringiensis	0	100	837
JYCB233	MW547826	m4	+	KU570362.1	Firmicutes	Bacillus	Bacillus cereus	0	100	851
JYCB234	MW547827	m4	+	MW485458.1	Firmicutes	Bacillus	Bacillus sp. (in: Bacteria)	0	99.886	880
JYCB235	MW547828	m4	-	MN709190.1	Firmicutes	Bacillus	Bacillus thuringiensis	0	100	878
JYCB236	MW547829	m4	-	MG988287.1	Firmicutes	Bacillus	Bacillus sp. (in: Bacteria)	0	100	727
JYCB237	MW547830	m4	-	MG988287.1	Firmicutes	Bacillus	Bacillus sp. (in: Bacteria)	0	100	723
JYCB238	MW547831	m5	-	KX364157.1	Firmicutes	Bacillus	Bacillus shackletonii	0	100	774
JYCB239	MW547832	m2	-	MN841779.1	Firmicutes	Bacillus	Bacillus amyloliquefaciens	0	99.774	885
JYCB240	MW547833	m2	-	KR935240.1	Firmicutes	Bacillus	Bacillus tequilensis	0	100	878
JYCB241	MW547834	m2	-	MT421926.1	Firmicutes	Bacillus	Bacillus subtilis	0	100	795
JYCB242	MW547835	m2	+	MT415785.1	Firmicutes	Bacillus	Bacillus subtilis	0	100	808
JYCB243	MW547836	m3	-	MH261170.1	Firmicutes	Bacillus	Bacillus pumilus	0	100	803
JYCB244	MW547837	m3	+	KJ206922.1	Firmicutes	Bacillus	Bacillus pumilus	0	100	879
JYCB245	MW547838	m6	-	MT214137.1	Firmicutes	Cytobacillus	Cytobacillus firmus	0	100	821
JYCB246	MW547839	m9	-	MK408461.1	Firmicutes	Priestia	Priestia megaterium	0	100	741
JYCB247	MW547840	m9	-	JQ358424.1	unknown	unknown	uncultured bacterium	0	100	693
JYCB248	MW547841	m10	-	MT124548.1	Firmicutes	Priestia	Priestia flexa	0	100	718
JYCB249	MW547842	m11	-	KX418777.1	Firmicutes	Bacillus	Bacillus sp. PBS1-15_Pa	0	99.447	723
JYCB250	MW547843	m7	-	JN082473.1	Firmicutes	Bacillus	uncultured Bacillus sp.	0	100	843
JYCB251	MW547844	m8	-	KP670268.1	Firmicutes	Bacillus	Bacillus sp. DB14699	0	100	719
JYCB252	MW547845	m8	-	JN819610.1	Firmicutes	Neobacillus	Neobacillus vireti	0	100	726
JYCB253	MW547846	m8	-	FJ174610.1	Firmicutes	Neobacillus	Neobacillus drentensis	0	99.874	792
JYCB254	MW547847	m8	-	MF525856.1	Firmicutes	Bacillus	Bacillus sp. (in: Bacteria)	0	100	728
JYCB255	MW547848	m8	-	MT126550.1	Firmicutes	Bacillus	Bacillus sp. (in: Bacteria)	0	100	714
JYCB256	MW547849	m8	-	JN819610.1	Firmicutes	Neobacillus	Neobacillus vireti	0	99.862	727
JYCB257	MW547850	m14	-	AB719139.1	Firmicutes	Alkalihalobacillus	Alkalihalobacillus plakortidis	0	100	716
JYCB258	MW547851	m13	-	LR215093.1	Firmicutes	Bacillus	Bacillus gibsonii	0	100	894
JYCB259	MW547852	m13	-	MW394425.1	Firmicutes	Bacillus	Bacillus gibsonii	0	100	925
JYCB260	MW547853	m13	-	KJ732871.1	Firmicutes	Bacillus	Bacillus gibsonii	0	100	753
JYCB261	MW547854	m13	-	KJ732871.1	Firmicutes	Bacillus	Bacillus gibsonii	0	100	753
JYCB262	MW547855	m13	-	KJ732871.1	Firmicutes	Bacillus	Bacillus gibsonii	0	100	753
JYCB263	MW547856	m13	-	MN121605.1	Firmicutes	Bacillus	Bacillus sp. (in: Bacteria)	0	100	731
JYCB264	MW547857	m15	-	AB719196.1	Firmicutes	Alkalihalobacillus	Alkalihalobacillus lehensis	0	99.861	722
JYCB265	MW547858	m15	-	AB719196.1	Firmicutes	Alkalihalobacillus	Alkalihalobacillus lehensis	0	99.598	746
JYCB266	MW547859	m15	-	CP003923.1	Firmicutes	Bacillus	Bacillus lehensis G1	0	100	854
JYCB267	MW547860	m16	-	KY849468.1	Firmicutes	Alkalihalobacillus	Alkalihalobacillus xiaoxiensis	0	99.878	817
JYCB268	MW547861	m16	-	KY849468.1	Firmicutes	Alkalihalobacillus	Alkalihalobacillus xiaoxiensis	0	99.764	847
JYCB269	MW547862	m16	-	AB734852.1	Firmicutes	Alkalihalobacillus	Alkalihalobacillus hunanensis	0	100	734
JYCB270	MW547863	m1	-	MK100771.1	Firmicutes	Staphylococcus	Staphylococcus cohnii	0	100	840
JYCB271	MW547864	m1	-	MK100771.1	Firmicutes	Staphylococcus	Staphylococcus cohnii	0	100	870
JYCB272	MW547865	m26	-	MT225638.1	Firmicutes	Staphylococcus	Staphylococcus caprae	0	100	737
JYCB273	MW547866	m26	-	MT225638.1	Firmicutes	Staphylococcus	Staphylococcus caprae	0	100	787
JYCB274	MW547867	m27	+	CP043919.1	Firmicutes	Staphylococcus	Staphylococcus aureus	0	100	731
JYCB275	MW547868	m24	+	KY316399.1	Firmicutes	Lysinibacillus	Lysinibacillus fusiformis	0	99.885	867
JYCB276	MW547869	m24	+	MF784476.1	Firmicutes	Lysinibacillus	Lysinibacillus fusiformis	0	100	731
JYCB277	MW547870	m25	-	MF079267.1	Firmicutes	Lysinibacillus	Lysinibacillus xylanilyticus	0	99.643	840
JYCB278	MW547871	m25	+	JQ312065.1	Firmicutes	Lysinibacillus	Lysinibacillus sphaericus	0	100	730
JYCB279	MW547872	m12	-	CP008876.1	Firmicutes	Terribacillus	Terribacillus goriensis	0	100	752
JYCB280	MW547873	m17	-	KT318612.1	Firmicutes	Paenibacillus	Paenibacillus sp. NEHU.MNSRJ.5	0	99.862	725
JYCB281	MW547874	m18	-	KF278202.1	Firmicutes	Bacillus	uncultured Bacillus sp.	0	100	669
JYCB282	MW547875	m17	-	MT378468.1	Firmicutes	Paenibacillus	Paenibacillus terrigena	0	100	723
JYCB283	MW547876	m17	-	LN867240.1	Firmicutes	Paenibacillus	Paenibacillus terrigena	0	99.861	722
JYCB284	MW547877	m17	+	MT378468.1	Firmicutes	Paenibacillus	Paenibacillus terrigena	0	99.862	723
JYCB285	MW547878	m23	-	LN867176.1	Firmicutes	Paenibacillus	Paenibacillus uliginis	0	99.747	789
JYCB286	MW547879	m19	-	KM203394.1	Firmicutes	Paenibacillus	Paenibacillus sp. FJAT-17267	0	99.684	632
JYCB287	MW547880	m20	-	KJ781901.1	Firmicutes	Paenibacillus	Paenibacillus sp. B66;Paenibacillus sp. B135;Paenibacillus sp. B62	0	100	692
JYCB288	MW547881	m20	-	CP058552.1	Firmicutes	Paenibacillus	Paenibacillus sp. E222	0	99.748	793
JYCB289	MW547882	m20	-	MT354435.1	Firmicutes	Paenibacillus	Paenibacillus sp.	0	100	790
JYCB290	MW547883	m22	-	NR_165702.1	Firmicutes	Paenibacillus	Paenibacillus seodonensis	0	100	779
JYCB291	MW547884	m21	-	AB999801.1	Firmicutes	Paenibacillus	Paenibacillus barcinonensis	0	99.728	734
JYCB292	MW547885	m31	-	MK217833.1	unknown	unknown	uncultured bacterium	0	100	571
JYCB293	MW547886	m28	-	MG807489.1	Actinobacteria	unknown	unknown	0	99.725	726
JYCB294	MW547887	m28	-	MG807489.1	Actinobacteria	unknown	unknown	0	99.863	729
JYCB295	MW547888	m30	-	AJ308574.1	Actinobacteria	Streptomyces	Streptomyces sp. Soll53	0	98.91	734
JYCB296	MW547889	m29	-	KU558980.1	Actinobacteria	Tsukamurella	Tsukamurella tyrosinosolvens	0	100	683
