# Supplementary material for: Possible impacts of the predominant Bacillus bacteria on the Ophiocordyceps unilateralis s. l. in its infected ant cadavers
Source: Sci Rep. 2021 Nov 22;11:22695. doi: 10.1038/s41598-021-02094-5 (PMC8609033; doi:10.1038/s41598-021-02094-5)
Supplement: Supplementary file 7 — Supplementary Information 7. [file 41598_2021_2094_MOESM7_ESM.csv]

strain	GenBank number	Clade	Hemolytic	Best BLAST result	Phylum	Genus	Species	Expect value	Percentage of identical matches	Alignment length
JYCB297	MW547894	w4	+	MN709190.1	Firmicutes	Bacillus	Bacillus thuringiensis	0	100	792
JYCB298	MW547895	w4	+	MN709190.1	Firmicutes	Bacillus	Bacillus thuringiensis	0	100	732
JYCB299	MW547896	w4	+	MN709190.1	Firmicutes	Bacillus	Bacillus thuringiensis	0	100	779
JYCB300	MW547897	w4	+	MW037791.1	Firmicutes	unknown	bacterium	0	100	731
JYCB301	MW547898	w4	+	MN709190.1	Firmicutes	Bacillus	Bacillus thuringiensis	0	100	731
JYCB302	MW547899	w4	+	MN709190.1	Firmicutes	Bacillus	Bacillus thuringiensis	0	100	715
JYCB303	MW547900	w4	+	KU230017.1	Firmicutes	Bacillus	Bacillus cereus	0	100	730
JYCB304	MW547901	w4	+	MN709190.1	Firmicutes	Bacillus	Bacillus thuringiensis	0	99.455	734
JYCB305	MW547902	w4	+	MN709190.1	Firmicutes	Bacillus	Bacillus thuringiensis	0	100	729
JYCB306	MW547903	w4	+	KU230017.1	Firmicutes	Bacillus	Bacillus cereus	0	100	728
JYCB307	MW547904	w4	+	MT378506.1	Firmicutes	Bacillus	Bacillus thuringiensis	0	100	725
JYCB308	MW547905	w4	+	MT437009.1	Firmicutes	Bacillus	Bacillus sp. (in: Bacteria)	0	100	612
JYCB309	MW547906	w4	+	MT378506.1	Firmicutes	Bacillus	Bacillus thuringiensis	0	100	731
JYCB310	MW547907	w4	+	MK592620.1	Firmicutes	Bacillus	Bacillus cereus	0	100	730
JYCB311	MW547908	w4	+	MH130346.1	Firmicutes	Bacillus	Bacillus cereus	0	100	729
JYCB312	MW547909	w4	+	MN197968.1	Firmicutes	Bacillus	Bacillus thuringiensis	0	100	730
JYCB313	MW547910	w4	+	KU230017.1	Firmicutes	Bacillus	Bacillus cereus	0	100	728
JYCB314	MW547911	w4	+	MN709190.1	Firmicutes	Bacillus	Bacillus thuringiensis	0	100	730
JYCB315	MW547912	w4	+	MN543832.1	Firmicutes	Bacillus	Bacillus cereus	0	100	728
JYCB316	MW547913	w4	+	KY923688.1	Firmicutes	Bacillus	Bacillus sp. (in: Bacteria)	0	100	729
JYCB317	MW548031	w2	-	MT789149.1	Firmicutes	Paenibacillus	Paenibacillus sp.	0	99.712	695
JYCB318	MW547915	w4	+	MN749822.1	Firmicutes	Bacillus	Bacillus thuringiensis	0	100	730
JYCB319	MW547916	w4	+	MN709190.1	Firmicutes	Bacillus	Bacillus thuringiensis	0	100	733
JYCB320	MW547917	w4	+	KU230017.1	Firmicutes	Bacillus	Bacillus cereus	0	100	727
JYCB321	MW547918	w4	+	MT378506.1	Firmicutes	Bacillus	Bacillus thuringiensis	0	100	703
JYCB322	MW547919	w4	+	MN749822.1	Firmicutes	Bacillus	Bacillus thuringiensis	0	100	731
JYCB323	MW547920	w4	+	MN709190.1	Firmicutes	Bacillus	Bacillus thuringiensis	0	100	730
JYCB324	MW547921	w4	+	KU230017.1	Firmicutes	Bacillus	Bacillus cereus	0	100	754
JYCB325	MW547922	w4	+	MW485458.1	Firmicutes	Bacillus	Bacillus sp. (in: Bacteria)	0	100	727
JYCB326	MW547923	w4	+	KX768308.1	Firmicutes	Bacillus	Bacillus sp. (in: Bacteria)	0	100	724
JYCB327	MW547924	w4	+	MT378506.1	Firmicutes	Bacillus	Bacillus thuringiensis	0	100	729
JYCB328	MW547925	w4	+	MG011593.1	Firmicutes	Bacillus	Bacillus cereus	0	100	729
JYCB329	MW547926	w4	+	MN709190.1	Firmicutes	Bacillus	Bacillus thuringiensis	0	100	729
JYCB330	MW547927	w4	+	KY312790.1	Firmicutes	Bacillus	Bacillus cereus	0	100	729
JYCB331	MW547928	w4	+	KU230017.1	Firmicutes	Bacillus	Bacillus cereus	0	100	728
JYCB332	MW547929	w4	+	MN709190.1	Firmicutes	Bacillus	Bacillus thuringiensis	0	100	852
JYCB333	MW547930	w4	+	MN709190.1	Firmicutes	Bacillus	Bacillus thuringiensis	0	100	787
JYCB334	MW547931	w4	+	MN709190.1	Firmicutes	Bacillus	Bacillus thuringiensis	0	100	866
JYCB335	MW547932	w4	+	MT378506.1	Firmicutes	Bacillus	Bacillus thuringiensis	0	100	838
JYCB336	MW547933	w4	+	MN709190.1	Firmicutes	Bacillus	Bacillus thuringiensis	0	100	843
JYCB337	MW547934	w4	+	MN709190.1	Firmicutes	Bacillus	Bacillus thuringiensis	0	100	848
JYCB338	MW547935	w4	+	MN709190.1	Firmicutes	Bacillus	Bacillus thuringiensis	0	100	851
JYCB339	MW547936	w4	+	MN709190.1	Firmicutes	Bacillus	Bacillus thuringiensis	0	100	845
JYCB340	MW547937	w4	+	CP024655.1	Firmicutes	Bacillus	Bacillus cereus	0	99.751	401
JYCB341	MW547938	w4	+	CP024655.1	Firmicutes	Bacillus	Bacillus cereus	0	100	411
JYCB342	MW547939	w4	+	MN709190.1	Firmicutes	Bacillus	Bacillus thuringiensis	0	100	842
JYCB343	MW547940	w4	+	MN709190.1	Firmicutes	Bacillus	Bacillus thuringiensis	0	100	853
JYCB344	MW547941	w4	+	MN709190.1	Firmicutes	Bacillus	Bacillus thuringiensis	0	100	842
JYCB345	MW547942	w4	+	MN709190.1	Firmicutes	Bacillus	Bacillus thuringiensis	0	100	847
JYCB346	MW547943	w4	+	MN709190.1	Firmicutes	Bacillus	Bacillus thuringiensis	0	100	847
JYCB347	MW547944	w4	+	MT378506.1	Firmicutes	Bacillus	Bacillus thuringiensis	0	100	780
JYCB348	MW547945	w4	+	MT378506.1	Firmicutes	Bacillus	Bacillus thuringiensis	0	100	737
JYCB349	MW547946	w4	+	MT378506.1	Firmicutes	Bacillus	Bacillus thuringiensis	0	100	757
JYCB350	MW547947	w4	+	MW037791.1	unknown	unknown	bacterium	0	100	739
JYCB351	MW547948	w4	+	MG598450.1	Firmicutes	Bacillus	Bacillus oryzaecorticis	0	100	758
JYCB352	MW547949	w4	+	MN709190.1	Firmicutes	Bacillus	Bacillus thuringiensis	0	100	757
JYCB353	MW547950	w4	+	MN543843.1	Firmicutes	Bacillus	Bacillus cereus	0	100	741
JYCB354	MW547951	w4	+	MT271996.1	Firmicutes	Bacillus	Bacillus cereus	0	100	732
JYCB355	MW547952	w4	+	MN543843.1	Firmicutes	Bacillus	Bacillus cereus	0	100	730
JYCB356	MW547953	w4	+	MT378506.1	Firmicutes	Bacillus	Bacillus thuringiensis	0	100	731
JYCB357	MW547954	w4	-	MN709190.1	Firmicutes	Bacillus	Bacillus thuringiensis	0	100	738
JYCB358	MW547955	w4	-	MT378506.1	Firmicutes	Bacillus	Bacillus thuringiensis	0	100	754
JYCB359	MW547956	w4	-	MT378506.1	Firmicutes	Bacillus	Bacillus thuringiensis	0	100	739
JYCB360	MW547957	w4	-	MT378506.1	Firmicutes	Bacillus	Bacillus thuringiensis	0	100	737
JYCB361	MW547958	w4	+	KF206364.1	Firmicutes	Bacillus	Bacillus sp. LS7	0	99.324	740
JYCB362	MW547959	w4	-	JQ622645.1	Firmicutes	Bacillus	uncultured Bacillus sp.	0	99.864	735
JYCB363	MW547960	w4	+	MF417389.1	Firmicutes	Bacillus	Bacillus sp. (in: Bacteria)	0	100	738
JYCB364	MW547961	w4	+	KF862927.1	Firmicutes	Bacillus	Bacillus thuringiensis	0	100	732
JYCB365	MW547962	w4	-	KF862927.1	Firmicutes	Bacillus	Bacillus thuringiensis	0	100	730
JYCB366	MW547963	w9	-	GU188898.1	Firmicutes	Paenibacillus	Peribacillus muralis	0	99.864	735
JYCB367	MW547964	w9	-	MN197977.1	Firmicutes	Brevibacterium	[Brevibacterium] frigoritolerans	0	100	729
JYCB368	MW547965	w10	-	MK860023.1	Firmicutes	Cytobacillus	Cytobacillus kochii	0	100	727
JYCB369	MW547966	w10	-	MH044577.1	Firmicutes	Cytobacillus	Cytobacillus kochii	0	100	726
JYCB370	MW547967	w11	-	MT433867.1	Firmicutes	Bacillus	Bacillus sp. (in: Bacteria)	0	100	775
JYCB371	MW547968	w11	-	MT433867.1	Firmicutes	Bacillus	Bacillus sp. (in: Bacteria)	0	100	717
JYCB372	MW547969	w11	-	MT269029.1	Firmicutes	Bacillus	Bacillus sp. (in: Bacteria)	0	100	752
JYCB373	MW547970	w11	-	MT433867.1	Firmicutes	Bacillus	Bacillus sp. (in: Bacteria)	0	100	731
JYCB374	MW547971	w7	+	MH261053.1	Firmicutes	Bacillus	Bacillus pumilus	0	100	727
JYCB375	MW547972	w7	-	MH261053.1	Firmicutes	Bacillus	Bacillus pumilus	0	100	728
JYCB376	MW547973	w7	+	MT378477.1	Firmicutes	Bacillus	Bacillus safensis	0	100	729
JYCB377	MW547974	w8	+	MT448726.1	Firmicutes	Bacillus	Bacillus subtilis	0	100	781
JYCB378	MW547975	w8	+	MT448726.1	Firmicutes	Bacillus	Bacillus subtilis	0	100	746
JYCB379	MW547976	w8	+	MT448726.1	Firmicutes	Bacillus	Bacillus subtilis	0	100	768
JYCB380	MW547977	w8	+	MT448726.1	Firmicutes	Bacillus	Bacillus subtilis	0	100	770
JYCB381	MW547978	w20	-	MT311676.1	Firmicutes	Bacillus	Bacillus circulans	0	100	739
JYCB382	MW547979	w12	-	KU041676.1	Firmicutes	Bacillus	Bacillus sp. T18(2015)	0	100	780
JYCB383	MW547980	w13	-	NR_135903.1	Firmicutes	Lederbergia	Lederbergia wuyishanensis	0	100	734
JYCB384	MW547981	w27	-	KP720605.1	Firmicutes	Bacillus	Bacillus sp. IPC1-9	0	100	726
JYCB385	MW547982	w27	-	LR215074.1	Firmicutes	Alkalihalobacillus	Alkalihalobacillus hunanensis	0	100	728
JYCB386	MW547983	w27	-	CP042163.1	Firmicutes	Bacillus	Bacillus miscanthi	0	100	779
JYCB387	MW547984	w28	-	AB719196.1	Firmicutes	Alkalihalobacillus	Alkalihalobacillus lehensis	0	99.612	774
JYCB388	MW547985	w29	+	KY849468.1	Firmicutes	Alkalihalobacillus	Alkalihalobacillus xiaoxiensis	0	99.741	773
JYCB389	MW547986	w29	-	AB734852.1	Firmicutes	Alkalihalobacillus	Alkalihalobacillus hunanensis	0	100	725
JYCB390	MW547987	w30	-	MN121605.1	Firmicutes	Bacillus	Bacillus sp. (in: Bacteria)	0	100	779
JYCB391	MW547988	w30	-	MK280700.1	Firmicutes	Bacillus	Bacillus sp. (in: Bacteria)	0	100	742
JYCB392	MW547989	w30	-	MN410789.1	Firmicutes	Bacillus	Bacillus gibsonii	0	100	733
JYCB393	MW547990	w30	-	LR215093.1	Firmicutes	Bacillus	Bacillus gibsonii	0	100	738
JYCB394	MW547991	w30	-	LR215093.1	Firmicutes	Bacillus	Bacillus gibsonii	0	100	786
JYCB395	MW547992	w30	-	MN121605.1	Firmicutes	Bacillus	Bacillus sp. (in: Bacteria)	0	100	730
JYCB396	MW547993	w30	-	LR215093.1	Firmicutes	Bacillus	Bacillus gibsonii	0	100	730
JYCB397	MW547994	w30	-	LR215093.1	Firmicutes	Bacillus	Bacillus gibsonii	0	100	730
JYCB398	MW547995	w30	-	LR215093.1	Firmicutes	Bacillus	Bacillus gibsonii	0	100	729
JYCB399	MW547996	w30	-	LR215093.1	Firmicutes	Bacillus	Bacillus gibsonii	0	100	729
JYCB400	MW547997	w30	-	MN410789.1	Firmicutes	Bacillus	Bacillus gibsonii	0	100	727
JYCB401	MW547998	w30	-	MN121605.1	Firmicutes	Bacillus	Bacillus sp. (in: Bacteria)	0	100	732
JYCB402	MW547999	w30	-	LR215093.1	Firmicutes	Bacillus	Bacillus gibsonii	0	100	733
JYCB403	MW548000	w30	-	MN121605.1	Firmicutes	Bacillus	Bacillus sp. (in: Bacteria)	0	100	794
JYCB404	MW548001	w30	-	LR215093.1	Firmicutes	Bacillus	Bacillus gibsonii	0	100	730
JYCB405	MW548002	w6	+	EU809475.1	Firmicutes	Bacillus	Bacillus sp. B-12	0	99.726	731
JYCB406	MW548003	w6	-	MT102628.1	Firmicutes	Bacillus	Bacillus marisflavi	0	100	728
JYCB407	MW548004	w6	-	MN709263.1	Firmicutes	Bacillus	Bacillus marisflavi	0	100	841
JYCB408	MW548005	w5	-	MK465351.1	Firmicutes	Staphylococcus	Staphylococcus cohnii	0	100	723
JYCB409	MW548006	w5	-	MK465351.1	Firmicutes	Staphylococcus	Staphylococcus cohnii	0	100	727
JYCB410	MW548007	w5	-	MK465351.1	Firmicutes	Staphylococcus	Staphylococcus cohnii	0	100	727
JYCB411	MW548008	w22	-	GQ279292.1	Firmicutes	Lysinibacillus	Lysinibacillus sphaericus	0	100	730
JYCB412	MW548009	w21	-	MF139364.1	Firmicutes	Bacillus	Bacillus sp. (in: Bacteria);Lysinibacillus fusiformis	0	100	795
JYCB413	MW548010	w21	-	MT378518.1	Firmicutes	Lysinibacillus	Lysinibacillus fusiformis	0	100	728
JYCB414	MW548011	w21	-	MN882648.1	Firmicutes	Lysinibacillus	Lysinibacillus fusiformis	0	100	728
JYCB415	MW548012	w21	-	MT225576.1	Firmicutes	Lysinibacillus	Lysinibacillus fusiformis	0	100	730
JYCB416	MW548013	w21	+	KY316399.1	Firmicutes	Lysinibacillus	Lysinibacillus fusiformis	0	100	713
JYCB417	MW548014	w23	-	KR055033.1	Firmicutes	Lysinibacillus	Lysinibacillus fusiformis	0	100	731
JYCB418	MW548015	w19	-	JQ659960.1	Firmicutes	Oceanobacillus	Oceanobacillus profundus	0	100	785
JYCB419	MW548016	w14	-	NR_116424.1	Firmicutes	Oceanobacillus	Oceanobacillus neutriphilus	0	99.002	802
JYCB420	MW548017	w14	-	NR_116424.1	Firmicutes	Oceanobacillus	Oceanobacillus neutriphilus	0	98.989	791
JYCB421	MW548018	w14	-	NR_116424.1	Firmicutes	Oceanobacillus	Oceanobacillus neutriphilus	0	99.055	741
JYCB422	MW548019	w15	-	NR_116424.1	Firmicutes	Oceanobacillus	Oceanobacillus neutriphilus	0	99.058	743
JYCB423	MW548020	w16	-	EU977643.1	Firmicutes	Firmicutes	marine firmicute 1P07AA	0	98.273	695
JYCB424	MW548021	w16	-	EU977643.1	Firmicutes	Firmicutes	marine firmicute 1P07AA	0	98.271	694
JYCB425	MW548022	w17	-	EU977643.1	Firmicutes	Firmicutes	marine firmicute 1P07AA	0	98.273	695
JYCB426	MW548023	w17	-	EU977643.1	Firmicutes	Firmicutes	marine firmicute 1P07AA	0	98.271	694
JYCB427	MW548024	w18	-	MN174044.1	Firmicutes	Ornithinibacillus	Ornithinibacillus sp.	0	99.865	743
JYCB428	MW548025	w25	-	MN746660.1	Firmicutes	Sporosarcina	Sporosarcina sp.	0	100	717
JYCB429	MW548026	w24	-	MN656068.1	Firmicutes	Sporosarcina	Sporosarcina newyorkensis	0	99.851	671
JYCB430	MW548027	w24	-	MN656064.1	Firmicutes	Sporosarcina	Sporosarcina newyorkensis	0	100	728
JYCB431	MW548028	w24	-	MN656064.1	Firmicutes	Sporosarcina	Sporosarcina newyorkensis	0	100	725
JYCB432	MW548029	w24	-	MN656068.1	Firmicutes	Sporosarcina	Sporosarcina newyorkensis	0	99.851	671
JYCB433	MW548030	w26	-	MK389448.1	Firmicutes	Rummeliibacillus	Rummeliibacillus stabekisii	0	100	824
JYCB434	MW547914	w4	+	KU230017.1	Firmicutes	Bacillus	Bacillus cereus	0	100	726
JYCB435	MW548032	w1	-	JX195147.1	Firmicutes	Paenibacillus	Paenibacillus sp. AA1	0	100	777
JYCB436	MW548033	w3	+	MT256092.1	Firmicutes	Paenibacillus	Paenibacillus dendritiformis	0	100	712
JYCB437	MW548034	w1	-	MK129286.1	Firmicutes	Paenibacillus	Paenibacillus sp.	0	100	693
JYCB438	MW548035	w1	-	JF768722.1	Firmicutes	Paenibacillus	Paenibacillus sp. KMS2U3	0	100	731
JYCB439	MW548036	w1	-	MG452796.1	Firmicutes	Paenibacillus	Paenibacillus taichungensis	0	100	741
JYCB440	MW548037	w1	-	FJ487574.1	Firmicutes	Paenibacillus	Paenibacillus amylolyticus	0	100	747
JYCB441	MW548038	w1	-	CP058552.1	Firmicutes	Paenibacillus	Paenibacillus sp. E222	0	99.882	847
JYCB442	MW548039	w1	-	KT318610.1	Firmicutes	Paenibacillus	Paenibacillus sp. NEHU.MNSRJ.3	0	99.736	759
JYCB444	MW548040	w1	-	MN515139.1	Firmicutes	Paenibacillus	Paenibacillus taichungensis	0	100	709
JYCB445	MW548041	w31	-	HG800047.1	unknown	unknown	bacterium BII-L3	0	100	693
JYCB446	MW548042	w31	-	MF039698.1	Actinobacteria	Kocuria	Kocuria rhizophila	0	100	706
JYCB447	MW548043	w31	-	MF039698.1	Actinobacteria	Kocuria	Kocuria rhizophila	0	100	704
JYCB448	MW548044	w31	-	KX082875.1	Actinobacteria	Kocuria	Kocuria rhizophila	0	99.858	704
JYCB449	MW548045	w31	-	MF039698.1	Actinobacteria	Kocuria	Kocuria rhizophila	0	100	703
JYCB450	MW548046	w31	-	MH445214.1	unknown	unknown	uncultured bacterium	0	100	705
JYCB451	MW548047	w31	-	MN252079.1	Actinobacteria	Kocuria	Kocuria rhizophila	0	100	765
JYCB452	MW548048	w31	-	MN096709.1	unknown	unknown	bacterium	0	100	703
JYCB453	MW548049	w31	-	MN096709.1	unknown	unknown	bacterium	0	100	703
JYCB454	MW548050	w31	-	MN252079.1	Actinobacteria	Kocuria	Kocuria rhizophila	0	100	704
JYCB455	MW548051	w31	-	MN704426.1	Actinobacteria	Kocuria	Kocuria rhizophila	0	100	712
JYCB456	MW548052	w31	-	MN809135.1	Actinobacteria	Kocuria	Kocuria sp.	0	99.871	778
JYCB457	MW548053	w33	-	KF083476.1	unknown	unknown	uncultured bacterium	0	100	703
JYCB458	MW548054	w32	-	MN733351.1	Actinobacteria	Kocuria	Kocuria palustris	0	99.869	761
JYCB459	MW548055	w33	-	MK262998.1	Actinobacteria	Kocuria	Kocuria palustris	0	100	719
JYCB460	MW548056	w32	-	LT600536.1	Actinobacteria	Kocuria	Kocuria palustris	0	100	698
JYCB461	MW548057	w33	-	MT373573.1	Actinobacteria	Kocuria	Kocuria palustris	0	100	698
JYCB462	MW548058	w36	-	MT318537.1	Actinobacteria	Micrococcus	Micrococcus luteus	0	100	746
JYCB463	MW548059	w34	-	MK696483.1	Actinobacteria	Kytococcus	Kytococcus sedentarius	0	100	693
JYCB464	MW548060	w34	-	MK696483.1	Actinobacteria	Kytococcus	Kytococcus sedentarius	0	100	418
JYCB465	MW548061	w35	-	CP043031.1	Actinobacteria	Dermacoccus	Dermacoccus abyssi	0	100	691
JYCB466	MW548062	w35	-	KY968328.1	Actinobacteria	Dermacoccus	Dermacoccus sp.	0	100	681
JYCB467	MW548063	w37	-	MT214268.1	Actinobacteria	Brachybacterium	Brachybacterium paraconglomeratum	0	100	515
JYCB468	MW548064	w37	-	KF107831.1	unknown	unknown	uncultured bacterium	0	100	755
JYCB469	MW548065	w37	-	MK033469.1	Actinobacteria	Brachybacterium	Brachybacterium sp.	0	100	700
JYCB470	MW548066	w37	-	KM507605.1	Actinobacteria	Brachybacterium	Brachybacterium sp. FXJ8.236	0	100	699
JYCB471	MW548067	w37	-	KM507605.1	Actinobacteria	Brachybacterium	Brachybacterium sp. FXJ8.236	0	100	758
JYCB472	MW548068	w37	-	KF107831.1	unknown	unknown	uncultured bacterium	0	100	751
JYCB473	MW548069	w37	-	KM507605.1	Actinobacteria	Brachybacterium	Brachybacterium sp. FXJ8.236	0	100	718
JYCB474	MW548070	w37	-	MT111143.1	Actinobacteria	Brachybacterium	Brachybacterium paraconglomeratum	0	100	624
JYCB475	MW548071	w37	-	MT214268.1	Actinobacteria	Brachybacterium	Brachybacterium paraconglomeratum	0	100	455
